# Supplementary material for: Geriatric Horses in Germany: Approaches to Nutrition, Housing and Overall Care
Source: Animals (Basel). 2026 Mar 5;16(5):813. doi: 10.3390/ani16050813 (PMC12984791; doi:10.3390/ani16050813)
Supplement: Supplementary file 1 [file animals-16-00813-s001.zip]

Archive with 1 entries (1 files):
- animals-4120828-supplementary.pdf
